# Supplementary material for: Two doses of SARS-CoV-2 vaccination induce robust immune responses to emerging SARS-CoV-2 variants of concern
Source: Nat Commun. 2021 Aug 17;12:5061. doi: 10.1038/s41467-021-25167-5 (PMC8371089; doi:10.1038/s41467-021-25167-5)
Supplement: Supplementary file 4 — Source data [file 41467_2021_25167_MOESM4_ESM.xlsx]

## Sheet: Fig2
MSD SARS-CoV-2 Panel
Pfizer samples post-prime					Data in AU/ml
Pub_ID	ID Biobank	Days_post_prime			MSD SARS-CoV-2 S	MSD SARS-CoV-2 RBD	MSD SARS-CoV-1 S	MSD MERS-CoV S	MSD HCoV-HKU1 S	MSD HCoV-OC43 S	MSD HCoV-NL63 S	MSD HCoV-229E S	MSD SARS-CoV-2 N
002	2532	18			79362.5	61126.1	26549.1	4916.89	71795.2	218161	7065.42	87929.1	259.432
003	2689	21			8908.39	2441.47	1916.88	2961.95	6374.82	15793.5	4767.72	22048.1	53.11
143	5230	28			18663.5	5357.01	2920.4	7282.95	13496.5	51453.3	4858.21	9502.47	103.147
250	5453	34			54731.7	35247.5	3693.75	3340.04	11525.7	22999.9	4454.03	35626.4	2480.26
261	5464	28			61287.7	11256.4	24946.2	66353.9	97716.2	210695	4355.35	24168	153.647
344	5964	29			19160.1	6482.48	2775.35	4246.4	11408.4	78979.1	2167.61	17562	78.928
491	6397	28			74459.3	49894.5	10472.7	1812.84	72709	82033.5	8811.8	82410.1	100.201
529	6383	23			44151.7	13272.3	9960.37	34720.1	150411	186546	10352.6	67055.5	732.923
537	2647	38			22772.3	5473.91	3591.4	11712.6	24189.1	167578	7327.69	13689.2	271.377
557	6680	34			71316.1	16871.4	23875.7	58496.4	143746	230681	2279.97	37005.2	114.808
558	6681	41			36720.2	9093.9	7443.59	13001	42083.1	186484	7522.69	76108.9	506.71
	mean	29.2727
Pfizer samples post-boost
Pub_ID	ID Biobank	Days_post_boost			MSD SARS-CoV-2 S	MSD SARS-CoV-2 RBD	MSD SARS-CoV-1 S	MSD MERS-CoV S	MSD HCoV-HKU1 S	MSD HCoV-OC43 S	MSD HCoV-NL63 S	MSD HCoV-229E S	MSD SARS-CoV-2 N
002	2532	7			900187	328500	57655.7	7595.87	61684.1	123067	10647.5	129735	1002.17
003	2689	9			95357.6	44141.3	10287.4	5106.22	8519.18	19789.9	4226.99	16741.2	260.619
167	5261	7			684437	341437	65352.1	1771.53	25144.2	73754.3	6204.2	32550.5	1377.08
261	5464	7			451007	261922	43006.6	106634	86980.5	182328	4074.46	24445.2	535.261
491	6397	8			864299	414403	125536	17482.6	102874	146825	14302.5	117567	1017.3
501	6488	8			902518	576287	54765	74242.4	98100.4	263562	7809.38	51380	1359.7
506	6492	7			490355	291657	54897.2	13694.3	24730	178450	3859.43	42470	543.821
507	6493	8			374789	191728	33559.8	47522.5	39378.7	122534	5595.34	24147.3	498.904
508	6494	11			387186	248766	58389.6	3983.42	14858.9	49406	4919.96	59130.8	275.434
509	6497	8			1.07707e+06	620847	99266.5	19786.1	111581	289576	8223.7	46355	2569.7
510	6496	12			580552	328205	55747.9	9328.68	55977.7	46828.3	4293.28	40075.7	779.979
511	6495	7			643617	445677	106281	7080.7	38802	47649	1636.78	46802.1	1498.81
512	6498	7			253993	152168	29443.4	2375.72	11821	85971.4	3502.34	47529.9	471.13
513	6500	7			314907	181964	39352.2	7372.35	28249.7	49294.3	7273.52	78539.7	288.142
514	6501	8			549719	363975	40010.2	3900.55	11530.7	35091.3	3326.32	30791.8	614.523
515	6509	8			278579	133526	20323.4	2945.48	10232.9	34009.9	2336.79	33740.9	328.441
516	6508	7			523292	190819	36390.6	11992.2	20859.2	40978.2	3007.86	17836.7	773.521
517	6503	7			132209	87427.3	13505.9	336.912	11849.9	30756.2	2849.82	30278	80.0772
518	6504	12			162467	282067	24457.2	2860.34	12127.9	26637.2	6130.2	38198.4	1609.82
522	6510	7			121801	69118.2	14795.9	1253.93	9447.71	70571.2	2079.63	28314.6	668.173
523	6511	7			1.53064e+06	1.03116e+06	223429	79997.4	110622	123888	7168.24	117996	1965.37
525	6513	17			1.23196e+06	567894	206515	26151.2	31423.3	162666	7052.39	10571	9343.2
528	6507	7			664367	322419	51315.8	58562.4	170915	381190	3358.38	17424.6	739.095
529	6383	8			502225	299762	22070.6	45481	151007	132111	16380.3	115244	1095.17
567	3870	7			23306.4	11932.1	1619.17	719.202	19845.2	38761.4	3245.76	27516.2	109.216
	mean	8.32
Convalescent Samples					Data in AU/ml
Pub_ID	ID Biobank	Days_post (PCR_positivity for asymptomatic & symptom onset for symptomatic)	Disease severity		MSD SARS-CoV-2 S	MSD SARS-CoV-2 RBD	MSD SARS-CoV-1 S	MSD MERS-CoV S	MSD HCoV-HKU1 S	MSD HCoV-OC43 S	MSD HCoV-NL63 S	MSD HCoV-229E S	MSD SARS-CoV-2 N
131	5209	27	Asymptomatic		11080.8	2384.03	7750.03	36422.2	42772.7	81556.5	10262.2	8823.34	20365.5
133	5211	28	Asymptomatic		15815.9	5986.59	1881.38	261.807	29283.6	86297.8	4564.17	12358.6	10520.5
147	5234	28	Asymptomatic		20638.5	9752.51	2640.5	502.688	19057.7	91728.1	5506.21	21426.7	26638.5
150	5237	28	Asymptomatic		10452.9	4113.96	1140.92	888.687	7580.41	51109.2	6935.83	4877.24	7490.94
174	5268	22	Asymptomatic		4675.57	356.855	4746.16	8149.1	11681	50000	7766.69	13689.4	1559.73
176	5270	28	Asymptomatic		9775.1	2864.62	1894.87	177.312	10640.3	28822.3	10345.5	31532.6	34074
181	5275	33	Asymptomatic		5929.55	2642.28	1076.28	320.658	6141.43	24434.6	2307.48	5669.57	5550.82
186	5280	29	Asymptomatic		15648	6373.15	1311.82	721.399	13293.9	44024.2	6182.52	22119.6	49782.9
207	5405	28	Asymptomatic		4501.37	1822.68	612.317	183.063	5104.29	27929	3544.34	20505.4	2051.45
209	5407	24	Asymptomatic		5327.46	1905.43	1421.79	1788.66	3098.57	30001.5	1266.9	23590	8616.18
230	5432	26	Asymptomatic		1103.16	178.512	1386.95	291.531	10980.5	39126.5	2252.34	3050.26	9123.02
	mean	27.3636	Day 18-41
					MSD SARS-CoV-2 S	MSD SARS-CoV-2 RBD	MSD SARS-CoV-1 S	MSD MERS-CoV S	MSD HCoV-HKU1 S	MSD HCoV-OC43 S	MSD HCoV-NL63 S	MSD HCoV-229E S	MSD SARS-CoV-2 N
005	4225	32	Mild		25488.1	16698	2626.59	1857.28	46438.4	129860	19228.7	126332	19618.5
007	5061	30	Mild		211932	85054.1	32249.2	7481.3	69508.5	284874	12640.5	46482.2	134877
008	5062	38	Mild		14892.9	6250.65	4827.1	4290.92	12590.6	97230.9	8158.27	52683.5	109284
010	5064	35	Mild		2055.18	641.449	489.485	909.874	3574.1	24238.1	4161.97	14055.3	15398.1
011	5065	34	Mild		3870.92	1485.62	440.28	255.172	4220.28	16630.6	1164.71	42414.4	307.135
013	5067	31	Mild		15969.8	6030.01	1797.68	507.27	14702	31009.7	3979.18	8571.65	39858.1
014	5068	31	Mild		58090.4	14894.8	17664.2	1204.92	34806	151088	2178.92	9922.45	251254
017	5071	33	Mild		8282.71	1951.79	2244.77	5644.24	49240.6	114982	4038.71	25732.1	11133.8
019	5073	18	Mild		4536.75	919.534	1309.23	1833.86	59480.7	26744.3	17543	82005.7	21205.2
023	5077	31	Mild		190519	74081.1	23127.5	1125.12	80861.1	302446	4582.88	37670.1	80246.9
026	5080	36	Mild		19564.9	13315.9	6723.62	3943.79	72644.1	198610	25013.9	19595.6	16733.4
028	5082	38	Mild		34552.3	10723.2	807.573	61.5011	6362.04	7022.3	765.449	11980.2	48978.5
034	5096	28	Mild		11949.8	5456.88	914.805	2462.64	6438.45	27965.2	3466.39	6469.78	9581.47
035	5097	22	Mild		70179.1	16863.2	16093.5	51119.3	52143.3	115671	2264.42	27463.7	272969
037	5099	30	Mild		106533	53018.3	25484.1	2408.17	31269.1	176897	926.383	30010.9	157005
040	5102	32	Mild		15457.8	2826.94	6057.72	17079	30041.6	163228	2243.85	30023.4	164111
041	5103	29	Mild		7369.47	4176.15	1328.72	344.704	4991.06	20225.7	501.161	8105.04	8672.16
042	5104	31	Mild		27148.9	8092.27	10112.3	16001	38675.7	99656.6	10200.8	4004.95	218803
043	5105	26	Mild		12358.7	4335.67	7061.33	183.246	40143.7	156504	8086.93	17081.3	87316.6
046	5108	30	Mild		3762.83	706.564	2937.81	5688.41	13093.5	48066.8	1067.98	29842.8	12781.6
049	5111	23	Mild		256499	72870.7	184075	23613.2	212591	505167	6688.77	32439.4	648569
050	5112	23	Mild		27866.9	10070.4	906.487	30.2597	2293.35	15400.6	192.273	7315.06	41854.1
051	5113	18	Mild		697.12	366.559	536.396	407.699	3075.86	20699.8	753.789	8286.55	6598.14
052	5114	24	Mild		545.716	120.706	369.498	160.502	5427.88	55653.7	10897.5	9311.17	4466.01
054	5116	32	Mild		197861	89802.5	8111.57	1442.05	18590.9	151173	9734.51	73050.7	488341
055	5117	30	Mild		22410.4	9323.22	6155.87	32519.9	26317	150636	13308.4	78749.8	132048
056	5118	25	Mild		1159.8	412.737	463.086	148.007	1880.24	41812.2	3634.69	24076.2	324.947
065	5127	26	Mild		141602	54962.9	13102	8690.38	31980.2	134935	1863.24	14335	119677
068	5130	28	Mild		102392	42802.5	16396	321.616	55053.9	38329.6	3551.46	232580	230778
071	5141	27	Mild		15934.2	16762.8	27804.3	20272.5	41765.8	174690	5389.76	72745.4	19896
074	5144	30	Mild		29591.6	9946.65	15941.5	2491.8	50917.3	176044	10015.2	60417	150139
075	5145	34	Mild		11446.8	6914.01	5637.37	9838.36	70292.3	150954	26463.3	153272	24833.1
076	5146	31	Mild		1993.76	750.05	220.762	44.0235	2176.6	50296.2	2023.92	33039.8	1124.97
077	5147	32	Mild		21612.7	7038.77	11275	20656.5	32926	204713	6150.93	37031	32394
078	5148	40	Mild		22426.9	7625.41	1581.91	1395.68	6930.11	38203.9	2881.81	41289.1	17896.1
079	5149	24	Mild		3703.44	2261.44	452.576	475.104	10781	23464.9	1688.11	10870.1	1622.04
082	5152	35	Mild		2888.64	903.225	467.151	204.179	3021.69	9880.23	3852.72	26178.6	1655.45
083	5153	37	Mild		53836.1	19245.2	6335.8	9616	30284.1	87151.3	2209.93	15588.4	60734.6
085	5155	22	Mild		17205.1	6388.8	11785	9914.27	87338.1	218872	5568.58	64895.8	619422
087	5157	35	Mild		4585.02	1797.49	403.617	20.4111	3613.11	11558.5	919.211	6588.98	4499.11
088	5158	18	Mild		157794	56024.5	26220.7	25219.1	74297.7	290193	5660.92	37211.3	981125
092	5162	37	Mild		222838	55010.9	31323.2	164729	187130	687903	6644.69	22853	607382
094	5164	29	Mild		38997.5	20772.3	18338.3	9645.4	57459.6	193429	28019.5	96397.4	160989
096	5166	26	Mild		118271	49122.5	21444.2	17201.2	91500.1	452912	9555.47	70397.3	466774
100	5170	29	Mild		126799	50552.2	26277	4463.02	43912.7	216113	3024.13	76647.5	144482
102	5172	30	Mild		12210.4	4985.95	4359.19	733.434	37209.7	188362	10735	21246.6	100633
104	5174	23	Mild		6669.47	2411.74	2568.7	12616	39027.4	114272	52867.7	127325	9683.51
105	5175	31	Mild		46135.5	12365	19421.3	941.786	30221.4	178111	4273.18	12461.7	57370.4
106	5176	37	Mild		1260.91	579.44	271.247	399.416	8190.86	19924.9	1762.24	18356	2957.05
110	5188	35	Mild		100383	21657.9	40530.4	28327.9	90242.4	355739	4566.46	27920.7	83698.9
112	5190	20	Mild		6379.72	1758.95	880.627	1859.16	6628.5	26664.7	2135.59	4576.4	29861.4
116	5194	30	Mild		7906.65	2783.85	3945.91	326.242	27105.7	96042.5	18601.4	35217.2	51354.7
117	5195	27	Mild		7826.84	1586.79	6361.14	19842.3	11704.3	46019.8	1761.74	4655.74	19595.4
118	5196	24	Mild		11855.7	3293.46	3762.97	7087.64	53841.7	152047	7987.64	46932.9	1683.01
123	5201	28	Mild		5068.86	2298.38	2380.39	609.457	35665.2	48282.9	2883.37	52339.6	6599.55
124	5202	26	Mild		6622.55	2444.97	930.153	96.4724	12318.4	30725.2	672.074	3296.71	61069.6
125	5203	27	Mild		122004	14394.7	37904.5	167937	138668	493998	58342.8	26364.4	316088
137	5223	28	Mild		2254.84	816.729	186.433	127.006	1158.2	9044.18	1908.73	2052.38	53756.3
140	5227	25	Mild		438678	110726	10985.6	405.507	6277.52	32469.8	655.317	37195.8	245111
145	5232	28	Mild		8497.24	2293.43	3548.34	198.745	15194.1	24744.4	469.004	7476.05	34327.6
182	5276	25	Mild		31.1462	4.99266	2.79094	11.1783	9288.45	24241.8	1762.3	12824.5	406.185
219	5417	28	Mild		11677.5	4545.5	1404.21	1485.27	9082.6	71925.6	2049.46	33002.4	33089.9
	mean	29.0645	Day 18-41
Pre-Pandemic Controls					Data in AU/ml
Pub_ID					MSD SARS-CoV-2 S	MSD SARS-CoV-2 RBD	MSD SARS-CoV-1 S	MSD MERS-CoV S	MSD HCoV-HKU1 S	MSD HCoV-OC43 S	MSD HCoV-NL63 S	MSD HCoV-229E S	MSD SARS-CoV-2 N
iM2 078 MA					15	40	55	55	8995	27225	3870	9540	65
iM2 053 MA					25	50	90	270	8160	41180	3250	34330	105
iM2 072 MA					55	60	35	25	810	8725	815	8185	50
iM2 056 MA					10	25	30	25	1640	13025	980	13100	145
iM2 090 MA					30	75	55	270	4505	35320	305	8750	55
iM2 098 MA					10	30	10	65	2510	7815	1370	13650	65
iM2 018 MA					35	85	85	35	1020	34210	1760	5020	145
iM2 051 MA					50	35	50	130	3265	10230	5245	4260	40
iM2 010 MA					95	50	45	95	1705	35710	1875	15565	165
iM2 052 MA					50	70	85	200	14400	78320	1915	6740	335
iM2 007 MA					15	55	30	20	3335	5765	1300	18045	65
iM2 079 MA					20	65	50	135	2570	66900	1850	19285	60
iM2 005 MA					50	55	25	55	2735	24785	2780	6690	20
iM2 013 MA					30	55	55	85	3105	13225	7595	4525	75
iM2 004 MA					360	65	355	1030	2760	18640	1505	9495	140
iM2 077 MA					40	175	45	515	6375	12440	8690	18110	110
iM2 101 MA					15	375	25	110	1450	11055	1615	3035	770
iM2 106 MA					50	110	50	105	1310	3430	1765	16030	320
iM2 017 MA					25	45	35	150	2765	14090	4235	57935	230
iM2 089 MA					90	35	15	30	2960	10265	835	10115	30
iM2 054 MA					55	60	30	50	3540	19320	1750	12015	80
iM2 008 MA					25	50	30	120	2830	62490	4430	2220	160
iM2 063 MA					135	50	30	30	2325	51630	1670	19025	2880
iM2 070 MA					105	90	30	35	31275	11685	3280	8570	2030
iM2 061 MA					35	50	60	75	11380	14360	15565	17445	375
iM2 095 MA					10	40	45	75	1285	54025	2340	12920	135
iM2 012 MA					135	140	20	40	2455	9800	1275	1365	160
iM2 100 MA					110	65	125	540	15700	40425	6925	12225	75
iM2 064 MA					15	55	20	30	13890	22605	6310	18555	45
iM2 094 MA					205	120	210	575	1005	30365	3170	59705	520
iM2 074 MA					100	55	70	390	4115	44335	3360	10925	80
iM2 069 MA					50	40	105	195	15575	43420	7535	12905	20
iM2 067 MA					290	1150	355	845	7270	27070	5680	10760	805
iM2 058 MA					85	70	55	50	5520	41020	2885	11975	190
iM2 024 MA					115	35	140	640	14310	21980	2015	30465	45
iM2 071 MA					30	25	10	70	660	16945	410	5680	25
iM2 099 MA					55	80	45	85	25535	21565	5320	47675	1195
iM2 076 MA					20	75	70	40	12345	69995	17170	26315	35
iM2 059 MA					35	25	40	20	8960	27400	2175	2390	190
iM2 087 MA					35	140	35	110	21440	46000	1775	26925	45
iM2 016 MA					15	20	50	55	9395	13275	4155	16685	2295
iM2 092 MA					25	65	50	35	1780	4625	5330	45230	55
iM2 020 MA					15	55	15	50	2350	36495	3745	57855	410
iM2 001 MA					15	45	25	25	2385	8630	2500	4495	165
iM2 068 MA					45	145	95	80	3285	14835	2310	17035	135
iM2 011 MA					15	30	20	45	2270	22265	6525	945	35
iM2 088 MA					150	55	40	585	4520	12195	870	5790	965
iM2 080 MA					65	75	90	75	6260	25790	80	13945	170
iM2 083 MA					15	45	20	45	13675	11375	2340	14455	30
iM2 081 MA					30	25	35	55	2190	7645	2745	4475	35
iM2 055 MA					15	40	30	130	4635	15800	1980	11775	80
iM2 023 MA					125	255	120	235	6220	13560	4130	11515	335
iM2 126 MA					20	35	95	145	13745	18550	8820	9205	30
iM2 006 MA					50	75	70	640	12485	26085	4375	61730	65
iM2 127 MA					55	25	20	25	5125	41400	1375	12810	75
iM2 097 MA					70	200	115	325	9315	21790	5165	25735	635
iM2 003 MA					40	50	140	545	7410	61215	2455	35555	135
iM2 086 MA					25	200	75	170	5955	32100	2085	19915	50
iM2 014 MA					30	70	25	170	4755	9365	1985	13535	140
iM2 104 MA					20	40	30	40	3510	14525	2830	2550	55
iM2 025 MA					10	25	20	75	2010	23730	1470	9540	370
iM2 128 MA					30	35	15	140	13120	21790	4525	36180	20
iM2 091 MA					310	25	135	20	660	5150	2145	8260	20
iM2 102 MA					570	1985	1030	845	9795	13160	1065	12150	1090
iM2 015 MA					10	20	50	35	3800	40895	1675	3630	205
iM2 103 MA					20	55	30	205	4030	17610	2815	18175	580
iM2 021 MA					50	65	35	40	4155	18340	3455	23615	60
iM2 093 MA					25	40	30	20	2930	14235	555	25455	995
iM2 082 MA					25	50	40	115	15945	25705	3765	29325	40
iM2 019 MA					35	95	50	80	32700	38070	8740	9710	100
iM2 085 MA					30	55	25	100	7765	23605	3060	11565	280
iM2 022 MA					15	30	15	145	2525	22840	940	10290	1710
iM2 096 MA					35	815	40	130	1220	10860	830	7090	1175
iM2 009 MA					45	95	150	100	1525	23405	6560	13910	115
iM2 026 MA					3085	75	3360	6255	16905	86210	4615	10605	335
iM2 027 MA					45	95	55	130	10970	7665	2490	20195	65
iM2 084 MA					35	130	70	50	13100	37475	2310	12755	130
iM2 105 MA					50	245	105	60	7435	40200	1585	35245	125
iM2 073 MA					145	500	260	245	15000	43425	4610	29400	545
C20C02605601					75	225	120	155	16710	111250	13430	21455	325
C20C02610901					60	665	200	40	445	24550	365	2050	85
C20C02605701					30	55	85	200	5505	53895	7815	4980	130
C20C02611001					40	75	35	30	4550	4160	5040	5165	395
C20C02605401					25	45	65	265	5200	63010	8615	18380	240
C20C02611101					15	70	15	55	835	3945	730	6265	190
C20C02605501					30	85	95	105	1890	24755	1390	4145	70
C20C02611201					50	115	40	1055	2250	7345	10165	29430	325
C20C02604401					240	720	280	210	15965	110170	3440	7490	1035
C20C02611301					85	1335	45	85	1555	12520	3305	8450	530
C20C02608201					15	40	25	30	1015	7075	1355	3250	115
C20C02608801					1190	135	155	60	16150	13885	3735	4290	595
C20C02608101					250	130	245	300	6445	33145	6090	18170	2085
C20C02608901					25	35	40	50	2550	17995	3325	275	115
C20C02609001					30	75	80	30	440	26545	3530	620	235
C20C02608001					40	140	130	50	1460	8990	2370	5840	355
C20C02609101					35	65	20	175	31190	40885	2175	22620	680
C20C02607901					285	840	175	495	7680	93410	7540	68455	1210
C20C02609401					55	95	95	190	7740	101950	18455	15055	410
C20C02607801					25	50	40	250	6485	29955	3660	1275	95
iM2 002 MA					55	195	115	80	2300	15415	1670	16495	120
PHE NEG					280	675	300	250	4105	21170	1660	9700	900
IAG/IQC/19					595	1665	620	2095	56575	64230	1585	42740	1740
IAG/IQC/44					160	550	175	290	16345	31990	4860	45945	5145
MSD ACE Binding Assay
Post-prime
Pub_ID		Days_post_prime	D614G spike	B.1.1.7 spike	B.1.351 spike	P.1 spike	spike	spike (RBD)
002		18	52.297	26.8068	20.9872	18.0988	37.7024	21.7051
003		21	6.23918	3.84534	4.25154	1.88161	3.49164	8.79429
143		28	52.4231	26.9134	19.8895	17.2423	36.9797	20.5149
250		34	208.896	108.248	46.5298	44.2413	179.836	75.3219
261		28	197.242	99.2203	46.0198	43.7221	168.13	78.2154
344		29	30.3847	13.8481	10.5043	8.45101	19.0653	19.7575
491		28	255.742	103.571	38.2359	37.668	200.625	92.1803
529		23	55.7884	27.8485	15.8768	12.9396	35.2203	29.1744
537		38	68.7841	36.6606	28.5931	24.0241	52.9005	37.3849
557		34	61.084	35.4983	27.9528	22.8541	45.8408	35.0723
558		41	30.7988	13.3753	11.334	8.84802	18.9496	20.2238
	mean	29.2727	range	18-41
Post-boost
Pub_ID		Days_post_boost	D614G spike	B.1.1.7 spike	B.1.351 spike	P.1 spike	spike	spike (RBD)
002		7	5506	1920.54	464.552	485.281		2659.13
003		9	125.231	63.1628	51.452	42.2566	89.0854	62.5607
167		7	3054.56	915.683	374.067	371.68	4179.25	885.861
261		7	43170	7432.04	665.985	495.637		7800.04
491		8	1885.17	786.496	234.167	235.817	1880.82	954.18
501		8			1118.84	940.155
506		7	3054.06	938.284	283.98	250.346	3192.49	660.287
507		8	1482	539.007	188.413	171.722	1079	456.479
508		11	705.957	310.957	173.966	162.767	473.223	342.878
509		8	18071.9	13083.3	880.033	992.356		3107.2
510		12	2145.48	1008.87	343.685	361.551	2329.9	850.07
511		7			1848.86	4238.82
512		7	772.16	309.708	157.245	136.794	517.2	248.564
513		7	639.107	280.075	133.237	117.839	446.155	279.788
514		8	4009.21	1332.69	449.792	412.214	5970.34	1098.48
515		8	694.527	356.871	192.979	182.411	558.4	307.128
516		7	951.116	450.758	249.495	298.979	850.734	360.085
517		7	463.595	237.185	124.269	112.059	328.358	281.659
518		12	2792.83	865.199	251.912	219.287	4210.3	1357.97
522		7	294.84	168.081	108.265	96.5424	228.396	142.076
523		7		5296.42	2313.48	2012.8
525		17
528		7	1806.09	657.038	219.168	231.678	1662.92	561.337
529		8	4323.52	1533.12	298.08	296.315	12646.7	4675.04
567		7	48.0298	30.3761	24.1025	17.521	36.1836	28.5843
	mean	8.32	range	07-17

## Sheet: Fig3
B Victoria										B.1.1.7										B.1.351
Date of assay	Sample Type	Severity	Days post-infection/most recent vaccine dose	Pub ID	NT50	Lower	Upper	R squared	)	Date of assay	Sample Type	Severity	Days post-infection/most recent vaccine dose	Pub ID	NT50	Lower	Upper	R squared		Date of assay	Sample Type	Severity	Days post-infection/most recent vaccine dose	Pub ID	NT50	Lower	Upper	R squared
2021-01-28	Convalescent	Asymptomatic	61	048	39.19	27.65	54.69	0.7122		2021-01-28	Convalescent	Asymptomatic	61	048	8541790	#VALUE!	#VALUE!	0.01394		2021-01-28	Convalescent	Asymptomatic	61	048	3.876e-24	#VALUE!	#VALUE!	0
2021-02-10	Convalescent	Asymptomatic	27	131	111.9	70.6	190.2	0.8588		2021-02-10	Convalescent	Asymptomatic	27	131	32.35	12.96	125.1	0.7126		2021-02-10	Convalescent	Asymptomatic	27	131	8.342e-31	#VALUE!	#VALUE!
2021-02-10	Convalescent	Asymptomatic	28	133	32.27	#VALUE!	44.12	0.7178		2021-02-10	Convalescent	Asymptomatic	28	133	~ 20.17	#VALUE!	#VALUE!	0.5347		2021-02-10	Convalescent	Asymptomatic	28	133	~ 20.21	#VALUE!	#VALUE!
2021-02-10	Convalescent	Asymptomatic	28	147	45.93	33.15	65.37	0.8123		2021-02-10	Convalescent	Asymptomatic	28	147	6118792	#VALUE!	#VALUE!	0		2021-02-10	Convalescent	Asymptomatic	28	147	1.514e-31	#VALUE!	#VALUE!
2021-02-10	Convalescent	Asymptomatic	28	150	19.24	12.44	23.61	0.7076		2021-02-10	Convalescent	Asymptomatic	28	150	~ 17.20	#VALUE!	#VALUE!	0.04794		2021-02-10	Convalescent	Asymptomatic	28	150	6.876e-32	#VALUE!	#VALUE!
2021-02-10	Convalescent	Asymptomatic	22	174	15.62	1.575	#VALUE!	0.611		2021-02-10	Convalescent	Asymptomatic	22	174	3.952e-121	#VALUE!	#VALUE!	0		2021-02-10	Convalescent	Asymptomatic	22	174	1.593e-32	#VALUE!	#VALUE!
2021-02-10	Convalescent	Asymptomatic	28	176	~ 19.93	#VALUE!	#VALUE!	0.5613		2021-02-10	Convalescent	Asymptomatic	28	176	0	#VALUE!	#VALUE!	0		2021-02-10	Convalescent	Asymptomatic	28	176	0	#VALUE!	#VALUE!
2021-02-10	Convalescent	Asymptomatic	33	181	60.5	36.97	108.2	0.7876		2021-02-10	Convalescent	Asymptomatic	33	181	2.365	0.08651	#VALUE!	0.5185		2021-02-10	Convalescent	Asymptomatic	33	181	8.766e-30	#VALUE!	#VALUE!
2021-02-18	Convalescent	Asymptomatic	32	186	47.83	34.17	67.78	0.8374		2021-03-11	Convalescent	Asymptomatic	32	186	16.69	7.249	29.98	0.7767		2021-02-18	Convalescent	Asymptomatic	32	186	0	#VALUE!	#VALUE!	0
2021-02-18	Convalescent	Asymptomatic	28	207	1.026	0.0001157	#VALUE!	0.3532		2021-03-11	Convalescent	Asymptomatic	28	207	1.304	0.06323	5.613	0.6582		2021-02-18	Convalescent	Asymptomatic	28	207	0	#VALUE!	#VALUE!	0
2021-02-10	Convalescent	Asymptomatic	24	209	54.83	31.99	104.7	0.7817		2021-03-11	Convalescent	Asymptomatic	24	209	17.44	7.879	28.52	0.7278		2021-02-10	Convalescent	Asymptomatic	24	209	2.454e-30	#VALUE!	#VALUE!
2021-01-28	Convalescent	Asymptomatic	26	230	24.09	6.794	212.8	0.6506		2021-01-28	Convalescent	Asymptomatic	26	230	9.507e-49	#VALUE!	#VALUE!	0		2021-01-28	Convalescent	Asymptomatic	26	230	0	#VALUE!	#VALUE!	0
2021-01-28	Convalescent	Mild	30	007	651.8	537.7	798.2	0.9809		2021-01-28	Convalescent	Mild	30	007	151.1	125.8	180	0.9515		2021-01-28	Convalescent	Mild	30	007	67.16	56.77	80.51	0.9415
2021-02-18	Convalescent	Mild	25	014	194.7	139.9	275.8	0.9204		2021-03-11	Convalescent	Mild	25	014	61.88	44.34	86.36	0.8788		2021-02-18	Convalescent	Mild	25	014	4.651	0.1437	20.8	0.4873
2021-02-18	Convalescent	Mild	37	028						2021-03-11	Convalescent	Mild	37	028	35.23	29.14	42.35	0.9122		2021-02-18	Convalescent	Mild	37	028	9.493	2.202	#VALUE!	0.4453
2021-01-28	Convalescent	Mild	85	030	57.78	51.59	64.69	0.967		2021-01-28	Convalescent	Mild	85	030	17.06	9.797	24.46	0.7888		2021-01-28	Convalescent	Mild	85	030	2.598e-83	#VALUE!	#VALUE!	-0.0007282
2021-02-18	Convalescent	Mild	31	042	198.9	152.4	263.6	0.9434		2021-03-11	Convalescent	Mild	31	042	123.8	96.12	159.8	0.9384		2021-02-18	Convalescent	Mild	31	042	20.09	16.51	23.52	0.7086
2021-02-18	Convalescent	Mild	26	065	1047	761.3	1517	0.9528		2021-03-11	Convalescent	Mild	26	065	172.9	130.4	230.3	0.9404		2021-02-18	Convalescent	Mild	26	065	47.94	33.17	67.68	0.8633
2021-01-28	Convalescent	Mild	30	074	1137	869.6	1519	0.9609		2021-01-28	Convalescent	Mild	30	074	441	240.3	790.3	0.7763		2021-01-28	Convalescent	Mild	30	074	1249	892.2	1889	0.9592
2021-02-04	Convalescent	Mild	30	074	932.2	743.3	1184	0.969		2021-03-11	Convalescent	Mild	24	079	80.36	57.23	113.7	0.9095		2021-02-04	Convalescent	Mild	30	074	924.7	759.5	1135	0.9796
2021-02-18	Convalescent	Mild	24	079	106.5	77.06	148.2	0.8831		2021-01-28	Convalescent	Mild	26	124	110.9	73.31	169	0.8291		2021-02-18	Convalescent	Mild	24	079	6.882	0.3299	15.48	0.5039
2021-01-28	Convalescent	Mild	26	124	345.5	276.1	433.4	0.9622		2021-01-28	Convalescent	Mild	27	125	244.5	208.8	286.8	0.9773		2021-01-28	Convalescent	Mild	26	124	~ 16.45	#VALUE!	#VALUE!	0.02308
2021-01-28	Convalescent	Mild	27	125	608	483.5	766.2	0.9595		2021-03-11	Convalescent	Mild	28	145	7.824	1.649	14.75	0.7224		2021-01-28	Convalescent	Mild	27	125	1.152e-74	#VALUE!	#VALUE!	0
2021-02-18	Convalescent	Mild	28	145	53.19	38.22	74.82	0.865		2021-01-28	Convalescent	Mild	28	204	143.7	82.99	263.6	0.8089		2021-02-18	Convalescent	Mild	28	145	2.68e-25	#VALUE!	#VALUE!	0
2021-01-28	Convalescent	Mild	28	204	135.2	84.8	240.2	0.8697		2021-01-28	Convalescent	Mild	32	238	38.14	25.25	55.84	0.6817		2021-01-28	Convalescent	Mild	28	204	48477904282	#VALUE!	#VALUE!	0
2021-01-28	Convalescent	Mild	32	238	723.8	323.4	2381	0.8256		2021-01-28	Post-Boost	N/A	7	002	230.6	197.5	271.1	0.9772		2021-01-28	Convalescent	Mild	32	238	~ 17.96	#VALUE!	#VALUE!	0.1947
2021-01-28	Post-Boost	N/A	7	002	599.2	497.3	729.5	0.9709		2021-01-28	Post-Boost	N/A	12	003	26.07	19.51	34.41	0.7012		2021-01-28	Post-Boost	N/A	7	002	104.3	87.82	124	0.95
2021-01-28	Post-Boost	N/A	12	003	78.67	52.29	147.7	0.7727		2021-01-28	Post-Boost	N/A	7	167	188.1	146.4	244.1	0.9549		2021-01-28	Post-Boost	N/A	12	003	4.177e-88	#VALUE!	#VALUE!	0
2021-01-28	Post-Boost	N/A	7	167	624.1	534.2	732.4	0.9849		2021-01-28	Post-Boost	N/A	7	261	495.2	373.3	653.6	0.9287		2021-01-28	Post-Boost	N/A	7	167	37.97	21.16	66.22	0.7901
2021-01-28	Post-Boost	N/A	7	261	890.8	695.1	1167	0.9642		2021-01-28	Post-Boost	N/A	8	491	165.1	118.9	231.9	0.8786		2021-01-28	Post-Boost	N/A	7	261	185.5	149.1	234.4	0.9494
2021-01-28	Post-Boost	N/A	8	491	752	607.8	939.1	0.9697		2021-01-28	Post-Boost	N/A	8	501	772.4	618.2	978.3	0.9703		2021-01-28	Post-Boost	N/A	8	491	125.1	95.37	168.7	0.9319
2021-01-28	Post-Boost	N/A	8	501	1387	1135	1702	0.9704		2021-01-28	Post-Boost	N/A	7	506	221.9	193.3	256.2	0.9799		2021-01-28	Post-Boost	N/A	8	501	270.9	196.1	380.1	0.9241
2021-01-28	Post-Boost	N/A	7	506	633.4	517.2	783.2	0.969		2021-01-28	Post-Boost	N/A	8	507	183.7	156	216.9	0.9626		2021-01-28	Post-Boost	N/A	7	506	80.56	68.5	95.09	0.9542
2021-01-28	Post-Boost	N/A	8	507	432.3	334.1	562.1	0.9496		2021-01-28	Post-Boost	N/A	11	508	140.7	107	190.2	0.91		2021-01-28	Post-Boost	N/A	8	507	72.6	54.3	102.9	0.8969
2021-01-28	Post-Boost	N/A	11	508	694.6	538.9	909.7	0.9535		2021-01-28	Post-Boost	N/A	8	509	561.7	404.6	797.9	0.9241		2021-01-28	Post-Boost	N/A	11	508	160	130.7	197.1	0.9646
2021-01-28	Post-Boost	N/A	8	509	1175	810.4	1812	0.9317		2021-01-28	Post-Boost	N/A	12	510	128.5	96.38	175.4	0.8939		2021-01-28	Post-Boost	N/A	8	509	241.4	168.4	367.7	0.9338
2021-01-28	Post-Boost	N/A	12	510	676.3	498.4	954.4	0.9417		2021-01-28	Post-Boost	N/A	7	511	614.4	478.9	809.2	0.9514		2021-01-28	Post-Boost	N/A	12	510	45.32	37.12	54.04	0.8853
2021-01-28	Post-Boost	N/A	7	511	960.4	764.3	1226	0.9626		2021-01-28	Post-Boost	N/A	7	512	140.6	122.2	162.2	0.9756		2021-01-28	Post-Boost	N/A	7	511	357.4	257.3	503.3	0.9209
2021-01-28	Post-Boost	N/A	7	512	335.6	280.5	403.9	0.9657		2021-01-28	Post-Boost	N/A	7	513	225.1	165.5	307.9	0.9128		2021-01-28	Post-Boost	N/A	7	512	44.13	38.19	#VALUE!	0.9446
2021-01-28	Post-Boost	N/A	7	513	357.7	276.1	462.9	0.9403		2021-01-28	Post-Boost	N/A	8	514	322.8	241.1	432.2	0.9361		2021-01-28	Post-Boost	N/A	7	513	79.5	62.96	101.5	0.9313
2021-01-28	Post-Boost	N/A	8	514	585.6	471.8	734.2	0.9635		2021-01-28	Post-Boost	N/A	8	515	108.1	85.42	136.6	0.9101		2021-01-28	Post-Boost	N/A	8	514	156.7	126.5	196.5	0.9635
2021-01-28	Post-Boost	N/A	8	515	358.5	253.9	517	0.9212		2021-01-28	Post-Boost	N/A	7	516	290.5	222.1	380.4	0.9361		2021-01-28	Post-Boost	N/A	8	515	31.73	27.37	36.75	0.916
2021-01-28	Post-Boost	N/A	7	516	484.5	361.7	651	0.933		2021-01-28	Post-Boost	N/A	7	517	172.9	134.3	228.1	0.9271		2021-01-28	Post-Boost	N/A	7	516	141.8	110.9	183.7	0.9506
2021-01-28	Post-Boost	N/A	7	517	311.3	267.4	364.1	0.977		2021-01-28	Post-Boost	N/A	12	518	135.6	93.64	195.1	0.7691		2021-01-28	Post-Boost	N/A	7	517	61.39	53.94	70.46	0.9618
2021-01-28	Post-Boost	N/A	12	518	242.4	172.6	347.4	0.8723		2021-01-28	Post-Boost	N/A	7	522	141.2	97.84	203.9	0.8426		2021-01-28	Post-Boost	N/A	12	518	101.9	85.03	123	0.9559
2021-01-28	Post-Boost	N/A	7	522	277.8	189.9	426.7	0.9102		2021-01-28	Post-Boost	N/A	7	523	541.7	487.9	603	0.9878		2021-01-28	Post-Boost	N/A	7	522	59.64	48.19	74.81	0.9229
2021-01-28	Post-Boost	N/A	7	523	1461	1305	1639	0.9892		2021-01-28	Post-Boost	N/A	17	525	1611	1394	1871	0.981		2021-01-28	Post-Boost	N/A	7	523	931.9	789.2	1106	0.9848
2021-01-28	Post-Boost	N/A	17	525	4500	3713	5532	0.9762		2021-01-28	Post-Boost	N/A	7	528	287.8	204.4	424.2	0.9173		2021-01-28	Post-Boost	N/A	17	525	873.7	723.2	1065	0.9743
2021-01-28	Post-Boost	N/A	7	528	801.3	591.3	1115	0.9555		2021-01-28	Post-Boost	N/A	8	529	285.8	218.2	380.3	0.9472		2021-01-28	Post-Boost	N/A	7	528	44.8	36.48	#VALUE!	0.8809
2021-01-28	Post-Boost	N/A	8	529	557.7	491.7	633.6	0.9858		2021-01-28	Post-Boost	N/A	7	567	5.954	0.3129	15.31	0.4944		2021-01-28	Post-Boost	N/A	8	529	66.63	52.52	85.99	0.922
2021-01-28	Post-Boost	N/A	7	567	27.73	23.07	33.55	0.8381		2021-01-28	Post-Prime	N/A	18	002	~ 20.10	#VALUE!	#VALUE!	0.741		2021-01-28	Post-Boost	N/A	7	567	0	#VALUE!	#VALUE!	0
2021-01-28	Post-Prime	N/A	18	002	68.84	55.81	85.75	0.9228		2021-01-28	Post-Prime	N/A	21	003	101521271454	#VALUE!	#VALUE!	0		2021-01-28	Post-Prime	N/A	18	002	2.687e-24	#VALUE!	#VALUE!	0
2021-01-28	Post-Prime	N/A	21	003	2.164e+16	#VALUE!	#VALUE!	0		2021-03-11	Post-Prime	N/A	28	143	1.395	0.09136	6.481	0.6174		2021-01-28	Post-Prime	N/A	21	003	2.053e-65	#VALUE!	#VALUE!	0
2021-02-04	Post-Prime	N/A	28	143	34.6	21.37	52.31	0.8186		2021-03-11	Post-Prime	N/A	34	250	25.69	14.69	38.89	0.7779		2021-02-04	Post-Prime	N/A	28	143	1.176e-127	#VALUE!	#VALUE!	-0.00118
2021-02-04	Post-Prime	N/A	34	250	54.82	36.89	82.13	0.8443		2021-01-28	Post-Prime	N/A	28	261	~ 15.72	#VALUE!	#VALUE!	0.1961		2021-02-04	Post-Prime	N/A	34	250	~ 17.87	#VALUE!	#VALUE!	0.4564
2021-01-28	Post-Prime	N/A	28	261	111.7	52.39	707.9	0.866		2021-03-11	Post-Prime	N/A	29	344	0.1803	#VALUE!	7.142	0.3628		2021-01-28	Post-Prime	N/A	28	261	9.839e-32	#VALUE!	#VALUE!	0
2021-02-04	Post-Prime	N/A	29	344	18.66	4.719	44.42	0.5981		2021-01-28	Post-Prime	N/A	28	491	11.39	4.134	20.52	0.7523		2021-02-04	Post-Prime	N/A	29	344	0	#VALUE!	#VALUE!
2021-01-28	Post-Prime	N/A	28	491	120.3	88.92	163.7	0.9202		2021-01-28	Post-Prime	N/A	23	529	~ 13.58	#VALUE!	#VALUE!	0.03457		2021-01-28	Post-Prime	N/A	28	491	4089562	#VALUE!	#VALUE!	0
2021-01-28	Post-Prime	N/A	23	529	67.79	38.5	148.7	0.8546		2021-03-11	Post-Prime	N/A	38	537	1.202	0.01646	6.143	0.5339		2021-01-28	Post-Prime	N/A	23	529	5.01e-27	#VALUE!	#VALUE!	0
2021-02-04	Post-Prime	N/A	23	529	39.55	23.27	63.55	0.7591		2021-03-11	Post-Prime	N/A	34	557	15.82	9.657	21.4	0.7898		2021-02-04	Post-Prime	N/A	23	529	0	#VALUE!	#VALUE!
2021-02-04	Post-Prime	N/A	38	537	9.927	0.7437	#VALUE!	0.4978		2021-03-11	Post-Prime	N/A	41	558	8.266	2.7	14.66	0.716		2021-02-04	Post-Prime	N/A	38	537	0	#VALUE!	#VALUE!
2021-02-04	Post-Prime	N/A	34	557	51.29	25.57	119.8	0.7659												2021-02-04	Post-Prime	N/A	34	557	~ 17.59	#VALUE!	#VALUE!	0.4349
2021-02-04	Post-Prime	N/A	41	558	48.89	31.63	73.59	0.8506												2021-02-04	Post-Prime	N/A	41	558	~ 16.69	#VALUE!	#VALUE!	0.4565

## Sheet: Fig 4
4a				4b				4c
S1	S2			Δ B.1.1.7 Pool	Δ B.1.351 Pool	Δ P.1 Pool		3	44	13
150	210			10	160	45		0	32	0
20	28			0	15	0		0	0	2
200	50			0	0	5		7	10	3
50	25			5	8	3		0	7	7
243	163			0	30	28		0	16	19
168	65			0	38	45		14	9	2
285	140			60	40	10		47	16	26
50	45			45	15	25		19	19	11
25	110			25	25	15		13	20	27
45	30			10	15	20		27	20	11
108	95			55	40	23		29	37	29
868	193			308	388	313		0	8	20
143	83			0	18	45		7	3	8
165	140			20	10	25		2	29	15
108	23			3	38	20		22	2	0
58	55			25	3	0		17	14	9
33	55			15	13	8		67	0	0
10	5			10	0	0		4	11	4
75	40			5	13	5		13	10	10
155	85			30	25	25		0	0	0
30	20			0	0	0		7	14	7
80	60			10	20	10		12	12	2
120	140			30	30	5		7	4	12
560	365			65	40	110
4d
L18F	T20N	P26S	69/70	D80A	D138Y	Y144	R190S	D215G	LH242	R246I	K417N	E484K	N501Y	A570D	H655Y	P681H	A701V	T716I	S982A	T1027I	D1118H	DMSO	ConA
0	0	5	5	0	10	0	55	13	0	0	25	0	43	0	8	0	20	0	0	5	10	30	1740
0	30	20	0	60	0	0	0	15	10	5	10	5	15	10	5	20	0	35	0	10	15	10	470
0	0	0	18	5	3	0	5	0	0	5	10	0	5	0	0	8	0	13	3	10	3	15	997.5
5	5	5	3	38	15	23	5	3	0	10	5	10	13	8	3	3	0	5	0	5	13	5	1000
0	3	23	8	18	23	18	38	20	15	28	18	10	20	23	15	50	5	25	15	18	23	25	1000
5	0	0	10	0	10	0	0	25	10	25	0	5	0	0	15	0	5	15	5	0	0	10	1490
0	0	0	5	3	0	0	20	0	10	0	18	0	0	0	0	3	0	3	0	5	5	10	1490
0	5	5	0	10	5	15	45	5	10	0	5	0	5	15	15	5	10	15	0	5	10	10	1000
8	3	8	0	5	20	10	0	30	0	13	13	363	163	0	0	20	15	65	5	0	15	10	1000
3	3	8	10	65	75	5	3	15	8	10	50	8	13	0	0	13	0	3	8	33	10	15	1000
0	0	0	5	80	70	15	0	0	0	10	0	30	15	20	0	0	0	25	0	0	0	13	1000
0	0	0	0	0	0	25	0	0	0	0	5	0	0	0	0	0	0	0	0	0	0	10	1000
15	5	0	20	10	25	10	5	0	25	35	20	10	10	5	20	0	10	15	25	15	0	15	1095
3	5	10	10	5	10	5	8	35	18	10	10	8	8	5	13	3	5	5	8	10	8	5	1000
15	5	5	15	20	10	20	20	10	0	10	15	15	0	10	20	0	10	5	0	10	0	10	1247.5
3	5	18	3	5	5	3	0	10	10	0	3	3	0	5	0	8	3	8	0	8	3	3	1000
0	0	0	0	0	0	0	0	0	0	0	0	0	0	0	0	0	0	5	0	0	0	8	1000
3	0	0	38	0	5	0	5	3	3	3	8	5	0	5	5	5	0	8	0	8	0	30	1497.5
0	0	5	5	5	10	5	15	5	10	5	0	10	10	5	0	0	15	0	5	0	5	3	1000
0	0	0	0	0	0	0	0	0	0	0	0	0	0	0	0	0	0	0	0	0	0	3	1495
3	0	10	3	3	3	0	0	5	0	5	13	3	5	0	5	5	3	0	8	3	13	5	750
3	0	5	0	0	5	5	5	5	0	8	0	0	3	8	5	0	0	8	28	10	5	0	1750
3	3	0	3	0	0	0	0	5	3	0	10	0	0	3	8	3	0	0	3	0	0	3	1000
0	0	0	0	0	0	3	8	0	0	5	0	0	10	0	0	0	0	0	0	5	0	35	1000

## Sheet: Fig5
Vaccinees
Post-Prime				MNA		Data in AU/ml				MSD Immunoassay							MSD ACE Binding			ELISpot
Pub_ID	Infection_status	Days_post_prime	Neut B	Neut B.1.1.7	Neut B.1.351	HCoV-229E S	SARS-CoV-1 S	SARS-CoV-2 RBD	SARS-CoV-2 N	SARS-CoV-2 S	HCoV-HKU1 S	MERS-CoV S	HCoV-NL63 S	HCoV-OC43 S	B spike	B.1 spike	B.1.1.7 spike	B.1.351spike	P.1 spike	Total spike (SFU x10^6)
002	naïve	18	68.84	5	2.687e-24	87929.1	26549.1	61126.1	259.432	79362.5	71795.2	4916.89	7065.42	218161	37.7024	52.297	26.8068	20.9872	18.0988
003	naïve	21	2.164e+16	101521271454	2.053e-65	22048.1	1916.88	2441.47	53.11	8908.39	6374.82	2961.95	4767.72	15793.5	3.49164	6.23918	3.84534	4.25154	1.88161
143	naïve	28	34.6	1.395	1.176e-127	9502.47	2920.4	5357.01	103.147	18663.5	13496.5	7282.95	4858.21	51453.3	36.9797	52.4231	26.9134	19.8895	17.2423	15
250	naïve	34	54.82	25.69	5	35626.4	3693.75	35247.5	2480.26	54731.7	11525.7	3340.04	4454.03	22999.9	179.836	208.896	108.248	46.5298	44.2413	102
261	naïve	28	111.7	5	9.839e-32	24168	24946.2	11256.4	153.647	61287.7	97716.2	66353.9	4355.35	210695	168.13	197.242	99.2203	46.0198	43.7221
344	naïve	29	18.66	0.1803	5	17562	2775.35	6482.48	78.928	19160.1	11408.4	4246.4	2167.61	78979.1	19.0653	30.3847	13.8481	10.5043	8.45101
491	naïve	28	120.3	11.39	4089562	82410.1	10472.7	49894.5	100.201	74459.3	72709	1812.84	8811.8	82033.5	200.625	255.742	103.571	38.2359	37.668
529	naïve	23	39.55	5	5	67055.5	9960.37	13272.3	732.923	44151.7	150411	34720.1	10352.6	186546	35.2203	55.7884	27.8485	15.8768	12.9396
537	naïve	38	9.927	1.202	5	13689.2	3591.4	5473.91	271.377	22772.3	24189.1	11712.6	7327.69	167578	52.9005	68.7841	36.6606	28.5931	24.0241	10
557	naïve	34	51.29	15.82	5	37005.2	23875.7	16871.4	114.808	71316.1	143746	58496.4	2279.97	230681	45.8408	61.084	35.4983	27.9528	22.8541	168
558	naïve	41	48.89	8.266	5	76108.9	7443.59	9093.9	506.71	36720.2	42083.1	13001	7522.69	186484	18.9496	30.7988	13.3753	11.334	8.84802	82
Post-Boost			MNA			MSD Immunoassay											MSD ACE Binding			ELISpot
Pub_IDs	Infection_status	days_post_prime	Neut B	Neut B.1.1.7	Neut B.1.351	HCoV-229E S	SARS-CoV-1 S	SARS-CoV-2 RBD	SARS-CoV-2 N	SARS-CoV-2 S	HCoV-HKU1 S	MERS-CoV S	HCoV-NL63 S	HCoV-OC43 S	B spike	B.1 spike	B.1.1.7 spike	B.1.351spike	P.1 spike	Total spike (SFU x10^6)
002	naïve	7	599.2	230.6	104.3	129735	57655.7	328500	1002.17	900187	61684.1	7595.87	10647.5	123067		5506	1920.54	464.552	485.281	310
003	naïve	9	78.67	26.07	5	16741.2	10287.4	44141.3	260.619	95357.6	8519.18	5106.22	4226.99	19789.9	89.0854	125.231	63.1628	51.452	42.2566	48
167	naïve	7	624.1	188.1	37.97	32550.5	65352.1	341437	1377.08	684437	25144.2	1771.53	6204.2	73754.3	4179.25	3054.56	915.683	374.067	371.68	1660
261	naïve	7	890.8	495.2	185.5	24445.2	43006.6	261922	535.261	451007	86980.5	106634	4074.46	182328		43170	7432.04	665.985	495.637	205
491	naïve	8	752	165.1	125.1	117567	125536	414403	1017.3	864299	102874	17482.6	14302.5	146825	1880.82	1885.17	786.496	234.167	235.817	200
501	naïve	8	1387	772.4	270.9	51380	54765	576287	1359.7	902518	98100.4	74242.4	7809.38	263562				1118.84	940.155	608
506	naïve	7	633.4	221.9	80.56	42470	54897.2	291657	543.821	490355	24730	13694.3	3859.43	178450	3192.49	3054.06	938.284	283.98	250.346	200
507	naïve	8	432.3	183.7	72.6	24147.3	33559.8	191728	498.904	374789	39378.7	47522.5	5595.34	122534	1079	1482	539.007	188.413	171.722	110
508	naïve	11	694.6	140.7	160	59130.8	58389.6	248766	275.434	387186	14858.9	3983.42	4919.96	49406	473.223	705.957	310.957	173.966	162.767	155
509	naïve	8	1175	561.7	241.4	46355	99266.5	620847	2569.7	1.07707e+06	111581	19786.1	8223.7	289576		18071.9	13083.3	880.033	992.356
510	naïve	12	676.3	128.5	45.32	40075.7	55747.9	328205	779.979	580552	55977.7	9328.68	4293.28	46828.3	2329.9	2145.48	1008.87	343.685	361.551	75
511	naïve	7	960.4	614.4	357.4	46802.1	106281	445677	1498.81	643617	38802	7080.7	1636.78	47649				1848.86	4238.82	203
512	naïve	7	335.6	140.6	44.13	47529.9	29443.4	152168	471.13	253993	11821	2375.72	3502.34	85971.4	517.2	772.16	309.708	157.245	136.794	1562
513	naïve	7	357.7	225.1	79.5	78539.7	39352.2	181964	288.142	314907	28249.7	7372.35	7273.52	49294.3	446.155	639.107	280.075	133.237	117.839	495
514	naïve	8	585.6	322.8	156.7	30791.8	40010.2	363975	614.523	549719	11530.7	3900.55	3326.32	35091.3	5970.34	4009.21	1332.69	449.792	412.214	493
515	naïve	8	358.5	108.1	31.73	33740.9	20323.4	133526	328.441	278579	10232.9	2945.48	2336.79	34009.9	558.4	694.527	356.871	192.979	182.411	301
516	naïve	7	484.5	290.5	141.8	17836.7	36390.6	190819	773.521	523292	20859.2	11992.2	3007.86	40978.2	850.734	951.116	450.758	249.495	298.979	504
517	naïve	7	311.3	172.9	61.39	30278	13505.9	87427.3	80.0772	132209	11849.9	336.912	2849.82	30756.2	328.358	463.595	237.185	124.269	112.059	358
518	naïve	12	242.4	135.6	101.9	38198.4	24457.2	282067	1609.82	162467	12127.9	2860.34	6130.2	26637.2	4210.3	2792.83	865.199	251.912	219.287	265
522	naïve	7	277.8	141.2	59.64	28314.6	14795.9	69118.2	668.173	121801	9447.71	1253.93	2079.63	70571.2	228.396	294.84	168.081	108.265	96.5424	185
523	naïve	7	1461	541.7	931.9	117996	223429	1.03116e+06	1965.37	1.53064e+06	110622	79997.4	7168.24	123888			5296.42	2313.48	2012.8	548
525	naïve	17	4500	1611	873.7	10571	206515	567894	9343.2	1.23196e+06	31423.3	26151.2	7052.39	162666						410
528	naïve	7	801.3	287.8	44.8	17424.6	51315.8	322419	739.095	664367	170915	58562.4	3358.38	381190	1662.92	1806.09	657.038	219.168	231.678	1443
529	naïve	8	557.7	285.8	66.63	115244	22070.6	299762	1095.17	502225	151007	45481	16380.3	132111	12646.7	4323.52	1533.12	298.08	296.315	460
567	naïve	7	27.73	5.954	5	27516.2	1619.17	11932.1	109.216	23306.4	19845.2	719.202	3245.76	38761.4	36.1836	48.0298	30.3761	24.1025	17.521	800
Convalescents
			MNA			MSD Immunoassay
Pub_ID	Disease severity	Days_post (PCR_positivity for asymptomatic & symptom onset for symptomatic)	Neut B	Neut B1.1.7	Neut B.1.351	HCoV-229E S	SARS-CoV-1 S	SARS-CoV-2 RBD	SARS-CoV-2 N	SARS-CoV-2 S	HCoV-HKU1 S	MERS-CoV S	HCoV-NL63 S	HCoV-OC43 S
131	Asymptomatic	27	111.9	32.35	5	8823.34	7750.03	2384.03	20365.5	11080.8	42772.7	36422.2	10262.2	81556.5
133	Asymptomatic	28	32.27	5	5	12358.6	1881.38	5986.59	10520.5	15815.9	29283.6	261.807	4564.17	86297.8
147	Asymptomatic	28	45.93	5	5	21426.7	2640.5	9752.51	26638.5	20638.5	19057.7	502.688	5506.21	91728.1
150	Asymptomatic	28	19.24	5	5	4877.24	1140.92	4113.96	7490.94	10452.9	7580.41	888.687	6935.83	51109.2
174	Asymptomatic	22	15.62	5	5	13689.4	4746.16	356.855	1559.73	4675.57	11681	8149.1	7766.69	50000
176	Asymptomatic	28	5	5	5	31532.6	1894.87	2864.62	34074	9775.1	10640.3	177.312	10345.5	28822.3
181	Asymptomatic	33	60.5	5	5	5669.57	1076.28	2642.28	5550.82	5929.55	6141.43	320.658	2307.48	24434.6
186	Asymptomatic	29	47.83	16.69	5	22119.6	1311.82	6373.15	49782.9	15648	13293.9	721.399	6182.52	44024.2
207	Asymptomatic	28	5	5	5	20505.4	612.317	1822.68	2051.45	4501.37	5104.29	183.063	3544.34	27929
209	Asymptomatic	24	54.83	17.44	5	23590	1421.79	1905.43	8616.18	5327.46	3098.57	1788.66	1266.9	30001.5
230	Asymptomatic	26	24.09	5	5	3050.26	1386.95	178.512	9123.02	1103.16	10980.5	291.531	2252.34	39126.5
005	Mild	32				126332	2626.59	16698	19618.5	25488.1	46438.4	1857.28	19228.7	129860
007	Mild	30	651.8	151.1	67.16	46482.2	32249.2	85054.1	134877	211932	69508.5	7481.3	12640.5	284874
008	Mild	38				52683.5	4827.1	6250.65	109284	14892.9	12590.6	4290.92	8158.27	97230.9
010	Mild	35				14055.3	489.485	641.449	15398.1	2055.18	3574.1	909.874	4161.97	24238.1
011	Mild	34				42414.4	440.28	1485.62	307.135	3870.92	4220.28	255.172	1164.71	16630.6
013	Mild	31				8571.65	1797.68	6030.01	39858.1	15969.8	14702	507.27	3979.18	31009.7
014	Mild	31	194.7	61.88	4.651	9922.45	17664.2	14894.8	251254	58090.4	34806	1204.92	2178.92	151088
017	Mild	33				25732.1	2244.77	1951.79	11133.8	8282.71	49240.6	5644.24	4038.71	114982
019	Mild	18				82005.7	1309.23	919.534	21205.2	4536.75	59480.7	1833.86	17543	26744.3
023	Mild	31				37670.1	23127.5	74081.1	80246.9	190519	80861.1	1125.12	4582.88	302446
026	Mild	36				19595.6	6723.62	13315.9	16733.4	19564.9	72644.1	3943.79	25013.9	198610
028	Mild	38		35.23	9.493	11980.2	807.573	10723.2	48978.5	34552.3	6362.04	61.5011	765.449	7022.3
034	Mild	28				6469.78	914.805	5456.88	9581.47	11949.8	6438.45	2462.64	3466.39	27965.2
035	Mild	22				27463.7	16093.5	16863.2	272969	70179.1	52143.3	51119.3	2264.42	115671
037	Mild	30				30010.9	25484.1	53018.3	157005	106533	31269.1	2408.17	926.383	176897
040	Mild	32				30023.4	6057.72	2826.94	164111	15457.8	30041.6	17079	2243.85	163228
041	Mild	29				8105.04	1328.72	4176.15	8672.16	7369.47	4991.06	344.704	501.161	20225.7
042	Mild	31	198.9	123.8	20.09	4004.95	10112.3	8092.27	218803	27148.9	38675.7	16001	10200.8	99656.6
043	Mild	26				17081.3	7061.33	4335.67	87316.6	12358.7	40143.7	183.246	8086.93	156504
046	Mild	30				29842.8	2937.81	706.564	12781.6	3762.83	13093.5	5688.41	1067.98	48066.8
049	Mild	23				32439.4	184075	72870.7	648569	256499	212591	23613.2	6688.77	505167
050	Mild	23				7315.06	906.487	10070.4	41854.1	27866.9	2293.35	30.2597	192.273	15400.6
051	Mild	18				8286.55	536.396	366.559	6598.14	697.12	3075.86	407.699	753.789	20699.8
052	Mild	24				9311.17	369.498	120.706	4466.01	545.716	5427.88	160.502	10897.5	55653.7
054	Mild	32				73050.7	8111.57	89802.5	488341	197861	18590.9	1442.05	9734.51	151173
055	Mild	30				78749.8	6155.87	9323.22	132048	22410.4	26317	32519.9	13308.4	150636
056	Mild	25				24076.2	463.086	412.737	324.947	1159.8	1880.24	148.007	3634.69	41812.2
065	Mild	26	1047	172.9	47.94	14335	13102	54962.9	119677	141602	31980.2	8690.38	1863.24	134935
068	Mild	28				232580	16396	42802.5	230778	102392	55053.9	321.616	3551.46	38329.6
071	Mild	27				72745.4	27804.3	16762.8	19896	15934.2	41765.8	20272.5	5389.76	174690
074	Mild	30	1137	475.1	1249	60417	15941.5	9946.65	150139	29591.6	50917.3	2491.8	10015.2	176044
075	Mild	34				153272	5637.37	6914.01	24833.1	11446.8	70292.3	9838.36	26463.3	150954
076	Mild	31				33039.8	220.762	750.05	1124.97	1993.76	2176.6	44.0235	2023.92	50296.2
077	Mild	32				37031	11275	7038.77	32394	21612.7	32926	20656.5	6150.93	204713
078	Mild	40				41289.1	1581.91	7625.41	17896.1	22426.9	6930.11	1395.68	2881.81	38203.9
079	Mild	24	106.5	80.36	6.882	10870.1	452.576	2261.44	1622.04	3703.44	10781	475.104	1688.11	23464.9
082	Mild	35				26178.6	467.151	903.225	1655.45	2888.64	3021.69	204.179	3852.72	9880.23
083	Mild	37				15588.4	6335.8	19245.2	60734.6	53836.1	30284.1	9616	2209.93	87151.3
085	Mild	22				64895.8	11785	6388.8	619422	17205.1	87338.1	9914.27	5568.58	218872
087	Mild	35				6588.98	403.617	1797.49	4499.11	4585.02	3613.11	20.4111	919.211	11558.5
088	Mild	18				37211.3	26220.7	56024.5	981125	157794	74297.7	25219.1	5660.92	290193
092	Mild	37				22853	31323.2	55010.9	607382	222838	187130	164729	6644.69	687903
094	Mild	29				96397.4	18338.3	20772.3	160989	38997.5	57459.6	9645.4	28019.5	193429
096	Mild	26				70397.3	21444.2	49122.5	466774	118271	91500.1	17201.2	9555.47	452912
100	Mild	29				76647.5	26277	50552.2	144482	126799	43912.7	4463.02	3024.13	216113
102	Mild	30				21246.6	4359.19	4985.95	100633	12210.4	37209.7	733.434	10735	188362
104	Mild	23				127325	2568.7	2411.74	9683.51	6669.47	39027.4	12616	52867.7	114272
105	Mild	31				12461.7	19421.3	12365	57370.4	46135.5	30221.4	941.786	4273.18	178111
106	Mild	37				18356	271.247	579.44	2957.05	1260.91	8190.86	399.416	1762.24	19924.9
110	Mild	35				27920.7	40530.4	21657.9	83698.9	100383	90242.4	28327.9	4566.46	355739
112	Mild	20				4576.4	880.627	1758.95	29861.4	6379.72	6628.5	1859.16	2135.59	26664.7
116	Mild	30				35217.2	3945.91	2783.85	51354.7	7906.65	27105.7	326.242	18601.4	96042.5
117	Mild	27				4655.74	6361.14	1586.79	19595.4	7826.84	11704.3	19842.3	1761.74	46019.8
118	Mild	24				46932.9	3762.97	3293.46	1683.01	11855.7	53841.7	7087.64	7987.64	152047
123	Mild	28				52339.6	2380.39	2298.38	6599.55	5068.86	35665.2	609.457	2883.37	48282.9
124	Mild	26	345.5	110.9	5	3296.71	930.153	2444.97	61069.6	6622.55	12318.4	96.4724	672.074	30725.2
125	Mild	27	608	244.5	5	26364.4	37904.5	14394.7	316088	122004	138668	167937	58342.8	493998
137	Mild	28				2052.38	186.433	816.729	53756.3	2254.84	1158.2	127.006	1908.73	9044.18
140	Mild	25				37195.8	10985.6	110726	245111	438678	6277.52	405.507	655.317	32469.8
145	Mild	28	53.19	7.824	5	7476.05	3548.34	2293.43	34327.6	8497.24	15194.1	198.745	469.004	24744.4
182	Mild	25				12824.5	2.79094	4.99266	406.185	31.1462	9288.45	11.1783	1762.3	24241.8
219	Mild	28				33002.4	1404.21	4545.5	33089.9	11677.5	9082.6	1485.27	2049.46	71925.6
048 (asymp), 030, 204, 238 (symp) done on MNA but not MSD

## Sheet: FigS1+S2
Same data as main figure 3
B Victoria										B.1.1.7										B.1.351
Date of assay	Sample Type	Severity	Days post-infection/most recent vaccine dose	Pub ID	NT50	Lower	Upper	R squared	)	Date of assay	Sample Type	Severity	Days post-infection/most recent vaccine dose	Pub ID	NT50	Lower	Upper	R squared		Date of assay	Sample Type	Severity	Days post-infection/most recent vaccine dose	Pub ID	NT50	Lower	Upper	R squared
2021-01-28	Convalescent	Asymptomatic	61	048	39.19	27.65	54.69	0.7122		2021-01-28	Convalescent	Asymptomatic	61	048	8541790	#VALUE!	#VALUE!	0.01394		2021-01-28	Convalescent	Asymptomatic	61	048	3.876e-24	#VALUE!	#VALUE!	0
2021-02-10	Convalescent	Asymptomatic	27	131	111.9	70.6	190.2	0.8588		2021-02-10	Convalescent	Asymptomatic	27	131	32.35	12.96	125.1	0.7126		2021-02-10	Convalescent	Asymptomatic	27	131	8.342e-31	#VALUE!	#VALUE!
2021-02-10	Convalescent	Asymptomatic	28	133	32.27	#VALUE!	44.12	0.7178		2021-02-10	Convalescent	Asymptomatic	28	133	~ 20.17	#VALUE!	#VALUE!	0.5347		2021-02-10	Convalescent	Asymptomatic	28	133	~ 20.21	#VALUE!	#VALUE!
2021-02-10	Convalescent	Asymptomatic	28	147	45.93	33.15	65.37	0.8123		2021-02-10	Convalescent	Asymptomatic	28	147	6118792	#VALUE!	#VALUE!	0		2021-02-10	Convalescent	Asymptomatic	28	147	1.514e-31	#VALUE!	#VALUE!
2021-02-10	Convalescent	Asymptomatic	28	150	19.24	12.44	23.61	0.7076		2021-02-10	Convalescent	Asymptomatic	28	150	~ 17.20	#VALUE!	#VALUE!	0.04794		2021-02-10	Convalescent	Asymptomatic	28	150	6.876e-32	#VALUE!	#VALUE!
2021-02-10	Convalescent	Asymptomatic	22	174	15.62	1.575	#VALUE!	0.611		2021-02-10	Convalescent	Asymptomatic	22	174	3.952e-121	#VALUE!	#VALUE!	0		2021-02-10	Convalescent	Asymptomatic	22	174	1.593e-32	#VALUE!	#VALUE!
2021-02-10	Convalescent	Asymptomatic	28	176	~ 19.93	#VALUE!	#VALUE!	0.5613		2021-02-10	Convalescent	Asymptomatic	28	176	0	#VALUE!	#VALUE!	0		2021-02-10	Convalescent	Asymptomatic	28	176	0	#VALUE!	#VALUE!
2021-02-10	Convalescent	Asymptomatic	33	181	60.5	36.97	108.2	0.7876		2021-02-10	Convalescent	Asymptomatic	33	181	2.365	0.08651	#VALUE!	0.5185		2021-02-10	Convalescent	Asymptomatic	33	181	8.766e-30	#VALUE!	#VALUE!
2021-02-18	Convalescent	Asymptomatic	32	186	47.83	34.17	67.78	0.8374		2021-03-11	Convalescent	Asymptomatic	32	186	16.69	7.249	29.98	0.7767		2021-02-18	Convalescent	Asymptomatic	32	186	0	#VALUE!	#VALUE!	0
2021-02-18	Convalescent	Asymptomatic	28	207	1.026	0.0001157	#VALUE!	0.3532		2021-03-11	Convalescent	Asymptomatic	28	207	1.304	0.06323	5.613	0.6582		2021-02-18	Convalescent	Asymptomatic	28	207	0	#VALUE!	#VALUE!	0
2021-02-10	Convalescent	Asymptomatic	24	209	54.83	31.99	104.7	0.7817		2021-03-11	Convalescent	Asymptomatic	24	209	17.44	7.879	28.52	0.7278		2021-02-10	Convalescent	Asymptomatic	24	209	2.454e-30	#VALUE!	#VALUE!
2021-01-28	Convalescent	Asymptomatic	26	230	24.09	6.794	212.8	0.6506		2021-01-28	Convalescent	Asymptomatic	26	230	9.507e-49	#VALUE!	#VALUE!	0		2021-01-28	Convalescent	Asymptomatic	26	230	0	#VALUE!	#VALUE!	0
2021-01-28	Convalescent	Mild	30	007	651.8	537.7	798.2	0.9809		2021-01-28	Convalescent	Mild	30	007	151.1	125.8	180	0.9515		2021-01-28	Convalescent	Mild	30	007	67.16	56.77	80.51	0.9415
2021-02-18	Convalescent	Mild	25	014	194.7	139.9	275.8	0.9204		2021-03-11	Convalescent	Mild	25	014	61.88	44.34	86.36	0.8788		2021-02-18	Convalescent	Mild	25	014	4.651	0.1437	20.8	0.4873
2021-02-18	Convalescent	Mild	37	028						2021-03-11	Convalescent	Mild	37	028	35.23	29.14	42.35	0.9122		2021-02-18	Convalescent	Mild	37	028	9.493	2.202	#VALUE!	0.4453
2021-01-28	Convalescent	Mild	85	030	57.78	51.59	64.69	0.967		2021-01-28	Convalescent	Mild	85	030	17.06	9.797	24.46	0.7888		2021-01-28	Convalescent	Mild	85	030	2.598e-83	#VALUE!	#VALUE!	-0.0007282
2021-02-18	Convalescent	Mild	31	042	198.9	152.4	263.6	0.9434		2021-03-11	Convalescent	Mild	31	042	123.8	96.12	159.8	0.9384		2021-02-18	Convalescent	Mild	31	042	20.09	16.51	23.52	0.7086
2021-02-18	Convalescent	Mild	26	065	1047	761.3	1517	0.9528		2021-03-11	Convalescent	Mild	26	065	172.9	130.4	230.3	0.9404		2021-02-18	Convalescent	Mild	26	065	47.94	33.17	67.68	0.8633
2021-01-28	Convalescent	Mild	30	074	1137	869.6	1519	0.9609		2021-01-28	Convalescent	Mild	30	074	441	240.3	790.3	0.7763		2021-01-28	Convalescent	Mild	30	074	1249	892.2	1889	0.9592
2021-02-04	Convalescent	Mild	30	074	932.2	743.3	1184	0.969		2021-03-11	Convalescent	Mild	24	079	80.36	57.23	113.7	0.9095		2021-02-04	Convalescent	Mild	30	074	924.7	759.5	1135	0.9796
2021-02-18	Convalescent	Mild	24	079	106.5	77.06	148.2	0.8831		2021-01-28	Convalescent	Mild	26	124	110.9	73.31	169	0.8291		2021-02-18	Convalescent	Mild	24	079	6.882	0.3299	15.48	0.5039
2021-01-28	Convalescent	Mild	26	124	345.5	276.1	433.4	0.9622		2021-01-28	Convalescent	Mild	27	125	244.5	208.8	286.8	0.9773		2021-01-28	Convalescent	Mild	26	124	~ 16.45	#VALUE!	#VALUE!	0.02308
2021-01-28	Convalescent	Mild	27	125	608	483.5	766.2	0.9595		2021-03-11	Convalescent	Mild	28	145	7.824	1.649	14.75	0.7224		2021-01-28	Convalescent	Mild	27	125	1.152e-74	#VALUE!	#VALUE!	0
2021-02-18	Convalescent	Mild	28	145	53.19	38.22	74.82	0.865		2021-01-28	Convalescent	Mild	28	204	143.7	82.99	263.6	0.8089		2021-02-18	Convalescent	Mild	28	145	2.68e-25	#VALUE!	#VALUE!	0
2021-01-28	Convalescent	Mild	28	204	135.2	84.8	240.2	0.8697		2021-01-28	Convalescent	Mild	32	238	38.14	25.25	55.84	0.6817		2021-01-28	Convalescent	Mild	28	204	48477904282	#VALUE!	#VALUE!	0
2021-01-28	Convalescent	Mild	32	238	723.8	323.4	2381	0.8256		2021-01-28	Post-Boost	N/A	7	002	230.6	197.5	271.1	0.9772		2021-01-28	Convalescent	Mild	32	238	~ 17.96	#VALUE!	#VALUE!	0.1947
2021-01-28	Post-Boost	N/A	7	002	599.2	497.3	729.5	0.9709		2021-01-28	Post-Boost	N/A	12	003	26.07	19.51	34.41	0.7012		2021-01-28	Post-Boost	N/A	7	002	104.3	87.82	124	0.95
2021-01-28	Post-Boost	N/A	12	003	78.67	52.29	147.7	0.7727		2021-01-28	Post-Boost	N/A	7	167	188.1	146.4	244.1	0.9549		2021-01-28	Post-Boost	N/A	12	003	4.177e-88	#VALUE!	#VALUE!	0
2021-01-28	Post-Boost	N/A	7	167	624.1	534.2	732.4	0.9849		2021-01-28	Post-Boost	N/A	7	261	495.2	373.3	653.6	0.9287		2021-01-28	Post-Boost	N/A	7	167	37.97	21.16	66.22	0.7901
2021-01-28	Post-Boost	N/A	7	261	890.8	695.1	1167	0.9642		2021-01-28	Post-Boost	N/A	8	491	165.1	118.9	231.9	0.8786		2021-01-28	Post-Boost	N/A	7	261	185.5	149.1	234.4	0.9494
2021-01-28	Post-Boost	N/A	8	491	752	607.8	939.1	0.9697		2021-01-28	Post-Boost	N/A	8	501	772.4	618.2	978.3	0.9703		2021-01-28	Post-Boost	N/A	8	491	125.1	95.37	168.7	0.9319
2021-01-28	Post-Boost	N/A	8	501	1387	1135	1702	0.9704		2021-01-28	Post-Boost	N/A	7	506	221.9	193.3	256.2	0.9799		2021-01-28	Post-Boost	N/A	8	501	270.9	196.1	380.1	0.9241
2021-01-28	Post-Boost	N/A	7	506	633.4	517.2	783.2	0.969		2021-01-28	Post-Boost	N/A	8	507	183.7	156	216.9	0.9626		2021-01-28	Post-Boost	N/A	7	506	80.56	68.5	95.09	0.9542
2021-01-28	Post-Boost	N/A	8	507	432.3	334.1	562.1	0.9496		2021-01-28	Post-Boost	N/A	11	508	140.7	107	190.2	0.91		2021-01-28	Post-Boost	N/A	8	507	72.6	54.3	102.9	0.8969
2021-01-28	Post-Boost	N/A	11	508	694.6	538.9	909.7	0.9535		2021-01-28	Post-Boost	N/A	8	509	561.7	404.6	797.9	0.9241		2021-01-28	Post-Boost	N/A	11	508	160	130.7	197.1	0.9646
2021-01-28	Post-Boost	N/A	8	509	1175	810.4	1812	0.9317		2021-01-28	Post-Boost	N/A	12	510	128.5	96.38	175.4	0.8939		2021-01-28	Post-Boost	N/A	8	509	241.4	168.4	367.7	0.9338
2021-01-28	Post-Boost	N/A	12	510	676.3	498.4	954.4	0.9417		2021-01-28	Post-Boost	N/A	7	511	614.4	478.9	809.2	0.9514		2021-01-28	Post-Boost	N/A	12	510	45.32	37.12	54.04	0.8853
2021-01-28	Post-Boost	N/A	7	511	960.4	764.3	1226	0.9626		2021-01-28	Post-Boost	N/A	7	512	140.6	122.2	162.2	0.9756		2021-01-28	Post-Boost	N/A	7	511	357.4	257.3	503.3	0.9209
2021-01-28	Post-Boost	N/A	7	512	335.6	280.5	403.9	0.9657		2021-01-28	Post-Boost	N/A	7	513	225.1	165.5	307.9	0.9128		2021-01-28	Post-Boost	N/A	7	512	44.13	38.19	#VALUE!	0.9446
2021-01-28	Post-Boost	N/A	7	513	357.7	276.1	462.9	0.9403		2021-01-28	Post-Boost	N/A	8	514	322.8	241.1	432.2	0.9361		2021-01-28	Post-Boost	N/A	7	513	79.5	62.96	101.5	0.9313
2021-01-28	Post-Boost	N/A	8	514	585.6	471.8	734.2	0.9635		2021-01-28	Post-Boost	N/A	8	515	108.1	85.42	136.6	0.9101		2021-01-28	Post-Boost	N/A	8	514	156.7	126.5	196.5	0.9635
2021-01-28	Post-Boost	N/A	8	515	358.5	253.9	517	0.9212		2021-01-28	Post-Boost	N/A	7	516	290.5	222.1	380.4	0.9361		2021-01-28	Post-Boost	N/A	8	515	31.73	27.37	36.75	0.916
2021-01-28	Post-Boost	N/A	7	516	484.5	361.7	651	0.933		2021-01-28	Post-Boost	N/A	7	517	172.9	134.3	228.1	0.9271		2021-01-28	Post-Boost	N/A	7	516	141.8	110.9	183.7	0.9506
2021-01-28	Post-Boost	N/A	7	517	311.3	267.4	364.1	0.977		2021-01-28	Post-Boost	N/A	12	518	135.6	93.64	195.1	0.7691		2021-01-28	Post-Boost	N/A	7	517	61.39	53.94	70.46	0.9618
2021-01-28	Post-Boost	N/A	12	518	242.4	172.6	347.4	0.8723		2021-01-28	Post-Boost	N/A	7	522	141.2	97.84	203.9	0.8426		2021-01-28	Post-Boost	N/A	12	518	101.9	85.03	123	0.9559
2021-01-28	Post-Boost	N/A	7	522	277.8	189.9	426.7	0.9102		2021-01-28	Post-Boost	N/A	7	523	541.7	487.9	603	0.9878		2021-01-28	Post-Boost	N/A	7	522	59.64	48.19	74.81	0.9229
2021-01-28	Post-Boost	N/A	7	523	1461	1305	1639	0.9892		2021-01-28	Post-Boost	N/A	17	525	1611	1394	1871	0.981		2021-01-28	Post-Boost	N/A	7	523	931.9	789.2	1106	0.9848
2021-01-28	Post-Boost	N/A	17	525	4500	3713	5532	0.9762		2021-01-28	Post-Boost	N/A	7	528	287.8	204.4	424.2	0.9173		2021-01-28	Post-Boost	N/A	17	525	873.7	723.2	1065	0.9743
2021-01-28	Post-Boost	N/A	7	528	801.3	591.3	1115	0.9555		2021-01-28	Post-Boost	N/A	8	529	285.8	218.2	380.3	0.9472		2021-01-28	Post-Boost	N/A	7	528	44.8	36.48	#VALUE!	0.8809
2021-01-28	Post-Boost	N/A	8	529	557.7	491.7	633.6	0.9858		2021-01-28	Post-Boost	N/A	7	567	5.954	0.3129	15.31	0.4944		2021-01-28	Post-Boost	N/A	8	529	66.63	52.52	85.99	0.922
2021-01-28	Post-Boost	N/A	7	567	27.73	23.07	33.55	0.8381		2021-01-28	Post-Prime	N/A	18	002	~ 20.10	#VALUE!	#VALUE!	0.741		2021-01-28	Post-Boost	N/A	7	567	0	#VALUE!	#VALUE!	0
2021-01-28	Post-Prime	N/A	18	002	68.84	55.81	85.75	0.9228		2021-01-28	Post-Prime	N/A	21	003	101521271454	#VALUE!	#VALUE!	0		2021-01-28	Post-Prime	N/A	18	002	2.687e-24	#VALUE!	#VALUE!	0
2021-01-28	Post-Prime	N/A	21	003	2.164e+16	#VALUE!	#VALUE!	0		2021-03-11	Post-Prime	N/A	28	143	1.395	0.09136	6.481	0.6174		2021-01-28	Post-Prime	N/A	21	003	2.053e-65	#VALUE!	#VALUE!	0
2021-02-04	Post-Prime	N/A	28	143	34.6	21.37	52.31	0.8186		2021-03-11	Post-Prime	N/A	34	250	25.69	14.69	38.89	0.7779		2021-02-04	Post-Prime	N/A	28	143	1.176e-127	#VALUE!	#VALUE!	-0.00118
2021-02-04	Post-Prime	N/A	34	250	54.82	36.89	82.13	0.8443		2021-01-28	Post-Prime	N/A	28	261	~ 15.72	#VALUE!	#VALUE!	0.1961		2021-02-04	Post-Prime	N/A	34	250	~ 17.87	#VALUE!	#VALUE!	0.4564
2021-01-28	Post-Prime	N/A	28	261	111.7	52.39	707.9	0.866		2021-03-11	Post-Prime	N/A	29	344	0.1803	#VALUE!	7.142	0.3628		2021-01-28	Post-Prime	N/A	28	261	9.839e-32	#VALUE!	#VALUE!	0
2021-02-04	Post-Prime	N/A	29	344	18.66	4.719	44.42	0.5981		2021-01-28	Post-Prime	N/A	28	491	11.39	4.134	20.52	0.7523		2021-02-04	Post-Prime	N/A	29	344	0	#VALUE!	#VALUE!
2021-01-28	Post-Prime	N/A	28	491	120.3	88.92	163.7	0.9202		2021-01-28	Post-Prime	N/A	23	529	~ 13.58	#VALUE!	#VALUE!	0.03457		2021-01-28	Post-Prime	N/A	28	491	4089562	#VALUE!	#VALUE!	0
2021-01-28	Post-Prime	N/A	23	529	67.79	38.5	148.7	0.8546		2021-03-11	Post-Prime	N/A	38	537	1.202	0.01646	6.143	0.5339		2021-01-28	Post-Prime	N/A	23	529	5.01e-27	#VALUE!	#VALUE!	0
2021-02-04	Post-Prime	N/A	23	529	39.55	23.27	63.55	0.7591		2021-03-11	Post-Prime	N/A	34	557	15.82	9.657	21.4	0.7898		2021-02-04	Post-Prime	N/A	23	529	0	#VALUE!	#VALUE!
2021-02-04	Post-Prime	N/A	38	537	9.927	0.7437	#VALUE!	0.4978		2021-03-11	Post-Prime	N/A	41	558	8.266	2.7	14.66	0.716		2021-02-04	Post-Prime	N/A	38	537	0	#VALUE!	#VALUE!
2021-02-04	Post-Prime	N/A	34	557	51.29	25.57	119.8	0.7659												2021-02-04	Post-Prime	N/A	34	557	~ 17.59	#VALUE!	#VALUE!	0.4349
2021-02-04	Post-Prime	N/A	41	558	48.89	31.63	73.59	0.8506												2021-02-04	Post-Prime	N/A	41	558	~ 16.69	#VALUE!	#VALUE!	0.4565

## Sheet: TableS2
	S2
L18F	T20N	P26S	69/70	D80A	D138Y	Y144	R190S	D215G	LH242	R246I	K417N	E484K	N501Y	A570D	H655Y	P681H	A701V	T716I	S982A	T1027I	D1118H	DMSO	ConA
0	0	5	5	0	10	0	55	13	0	0	25	0	43	0	8	0	20	0	0	5	10	30	1740
0	30	20	0	60	0	0	0	15	10	5	10	5	15	10	5	20	0	35	0	10	15	10	470
0	0	0	18	5	3	0	5	0	0	5	10	0	5	0	0	8	0	13	3	10	3	15	997.5
5	5	5	3	38	15	23	5	3	0	10	5	10	13	8	3	3	0	5	0	5	13	5	1000
0	3	23	8	18	23	18	38	20	15	28	18	10	20	23	15	50	5	25	15	18	23	25	1000
5	0	0	10	0	10	0	0	25	10	25	0	5	0	0	15	0	5	15	5	0	0	10	1490
0	0	0	5	3	0	0	20	0	10	0	18	0	0	0	0	3	0	3	0	5	5	10	1490
0	5	5	0	10	5	15	45	5	10	0	5	0	5	15	15	5	10	15	0	5	10	10	1000
8	3	8	0	5	20	10	0	30	0	13	13	363	163	0	0	20	15	65	5	0	15	10	1000
3	3	8	10	65	75	5	3	15	8	10	50	8	13	0	0	13	0	3	8	33	10	15	1000
0	0	0	5	80	70	15	0	0	0	10	0	30	15	20	0	0	0	25	0	0	0	13	1000
0	0	0	0	0	0	25	0	0	0	0	5	0	0	0	0	0	0	0	0	0	0	10	1000
15	5	0	20	10	25	10	5	0	25	35	20	10	10	5	20	0	10	15	25	15	0	15	1095
3	5	10	10	5	10	5	8	35	18	10	10	8	8	5	13	3	5	5	8	10	8	5	1000
15	5	5	15	20	10	20	20	10	0	10	15	15	0	10	20	0	10	5	0	10	0	10	1247.5
3	5	18	3	5	5	3	0	10	10	0	3	3	0	5	0	8	3	8	0	8	3	3	1000
0	0	0	0	0	0	0	0	0	0	0	0	0	0	0	0	0	0	5	0	0	0	8	1000
3	0	0	38	0	5	0	5	3	3	3	8	5	0	5	5	5	0	8	0	8	0	30	1497.5
0	0	5	5	5	10	5	15	5	10	5	0	10	10	5	0	0	15	0	5	0	5	3	1000
0	0	0	0	0	0	0	0	0	0	0	0	0	0	0	0	0	0	0	0	0	0	3	1495
3	0	10	3	3	3	0	0	5	0	5	13	3	5	0	5	5	3	0	8	3	13	5	750
3	0	5	0	0	5	5	5	5	0	8	0	0	3	8	5	0	0	8	28	10	5	0	1750
3	3	0	3	0	0	0	0	5	3	0	10	0	0	3	8	3	0	0	3	0	0	3	1000
0	0	0	0	0	0	3	8	0	0	5	0	0	10	0	0	0	0	0	0	5	0	35	1000

## Sheet: FigS3
S3
1.7	150	25	210
10	20	6.7	28
21.7	200	23.3	50
0	50	0	25
35	243	23.3	163
16.7	168	15	65
0	285	3.3	140
33.3	50	23.3	45
8.3	25	10	110
8.3	45	5	30
1.7	108	0	95
15	868	16.7	193
0	143	1.7	83
	165		140
	108		23
	58		55
	33		55
	10		5
	75		40
	155		85
	30		20
	80		60
	120		140
	560		365

## Sheet: FigS4
S4A
150	8.3	210	15
20	98	28	120
200	513	50	208
285	100	140	68
45	56.7	30	51.7
108	48.3	95	50
868	380	193	125
143	66.7	83	63.3
33	53.3	55	61.7
10	3.3	5	0
75	48.3	40	33.3
S4B
150	8.3	210	15
20	513.3	28	208.3
200	118.3	50	100
50	25	25	26.7
243	100	163	68.3
168	48.3	65	50
285	56.7	140	51.7
50	380	45	125
25	66.7	110	63.3
45	258.3	30	315
108	140	95	156.7
868	340	193	120
143	53.3	83	105
165	98.3	140	120
108	3.3	23	0
58	53.3	55	61.7
33	48.3	55	33.3
10	128.3	5	41.7
75	90	40	71.7
155	120	85	55
30		20
80		60
120		140
560		365

## Sheet: FigS5
5a
7	8
7	3
57	45
28	140
30	52
5b
5	0	0
3	1	0
34	14	7
33	25	13
2	17	19
5c
33	0	0
33	8	0
34	14	7
19	15	7
2	20	23
